# Supplementary material for: Quantitative mapping of proteasome interactomes and substrates using ProteasomeID
Source: eLife. 2024 Sep 4;13:RP93256. doi: 10.7554/eLife.93256 (PMC11374303; doi:10.7554/eLife.93256)
Supplement: Figure 1—source data 1. [file elife-93256-fig1-data1.zip]

Archive with 7 entries (7 files):
- Figure1_SourceData_1/.DS_Store
- Figure1_SourceData_1/160614_Fig1b_PSMA4_amidoblack.scn
- Figure1_SourceData_1/160614_Fig1b_PSMA4_amidoblack_02.scn
- Figure1_SourceData_1/160615_Fig1b_PSMA4_Flag.jpg
- Figure1_SourceData_1/160718_Fig1b_PSMA4_streptavidin.jpg
- Figure1_SourceData_1/230427_Fig1b_PSMD3_Flag_auto.scn
- Figure1_SourceData_1/230428_Fig1b_PSMD3_Streptavidin_auto.tif
