# Supplementary material for: Quantitative mapping of proteasome interactomes and substrates using ProteasomeID
Source: eLife. 2024 Sep 4;13:RP93256. doi: 10.7554/eLife.93256 (PMC11374303; doi:10.7554/eLife.93256)
Supplement: Figure 1—source data 2. [file elife-93256-fig1-data2.zip]

Archive with 3 entries (2 files):
- Figure1_SourceData_2/
- Figure1_SourceData_2/Figure_1b_highlighted.pdf
- __MACOSX/Figure1_SourceData_2/._Figure_1b_highlighted.pdf
