# Supplementary material for: Quantitative mapping of proteasome interactomes and substrates using ProteasomeID
Source: eLife. 2024 Sep 4;13:RP93256. doi: 10.7554/eLife.93256 (PMC11374303; doi:10.7554/eLife.93256)
Supplement: Figure 2—source data 1. [file elife-93256-fig2-data1.zip]

Archive with 14 entries (13 files):
- Figure2_SourceData_1/
- Figure2_SourceData_1/.DS_Store
- __MACOSX/Figure2_SourceData_1/._.DS_Store
- Figure2_SourceData_1/230201_Fig2f_cmyc_marker_merge.scn
- Figure2_SourceData_1/221129_Fig2c_PSMC2.scn
- __MACOSX/Figure2_SourceData_1/._221129_Fig2c_PSMC2.scn
- Figure2_SourceData_1/180802_Fig2a_ponceau.scn
- __MACOSX/Figure2_SourceData_1/._180802_Fig2a_ponceau.scn
- Figure2_SourceData_1/221126_Fig2c_PSMA4.scn
- Figure2_SourceData_1/180803_Fig2a_PSMA4.scn
- __MACOSX/Figure2_SourceData_1/._180803_Fig2a_PSMA4.scn
- Figure2_SourceData_1/221126_Fig2c_Flag.scn
- __MACOSX/Figure2_SourceData_1/._221126_Fig2c_Flag.scn
- Figure2_SourceData_1/230131_Fig2f_Ponceau.scn
