# Supplementary material for: Quantitative mapping of proteasome interactomes and substrates using ProteasomeID
Source: eLife. 2024 Sep 4;13:RP93256. doi: 10.7554/eLife.93256 (PMC11374303; doi:10.7554/eLife.93256)
Supplement: Figure 2—source data 2. [file elife-93256-fig2-data2.zip]

Archive with 9 entries (8 files):
- Figure2_SourceData_2/
- Figure2_SourceData_2/Figure_2c.pdf
- __MACOSX/Figure2_SourceData_2/._Figure_2c.pdf
- Figure2_SourceData_2/Figure_2a.pdf
- __MACOSX/Figure2_SourceData_2/._Figure_2a.pdf
- Figure2_SourceData_2/.DS_Store
- __MACOSX/Figure2_SourceData_2/._.DS_Store
- Figure2_SourceData_2/Figure_2f.pdf
- __MACOSX/Figure2_SourceData_2/._Figure_2f.pdf
