# Supplementary material for: Quantitative mapping of proteasome interactomes and substrates using ProteasomeID
Source: eLife. 2024 Sep 4;13:RP93256. doi: 10.7554/eLife.93256 (PMC11374303; doi:10.7554/eLife.93256)
Supplement: Figure 2—figure supplement 1—source data 1. [file elife-93256-fig2-figsupp1-data1.zip]

Archive with 38 entries (33 files):
- Figure2_figure_supplement1_SourceData_1/
- __MACOSX/._Figure2_figure_supplement1_SourceData_1
- Figure2_figure_supplement1_SourceData_1/BirA/
- __MACOSX/Figure2_figure_supplement1_SourceData_1/._BirA
- Figure2_figure_supplement1_SourceData_1/.DS_Store
- __MACOSX/Figure2_figure_supplement1_SourceData_1/._.DS_Store
- Figure2_figure_supplement1_SourceData_1/PSMA4/
- __MACOSX/Figure2_figure_supplement1_SourceData_1/._PSMA4
- Figure2_figure_supplement1_SourceData_1/Ponceau/
- __MACOSX/Figure2_figure_supplement1_SourceData_1/._Ponceau
- Figure2_figure_supplement1_SourceData_1/K48 Ubi/
- __MACOSX/Figure2_figure_supplement1_SourceData_1/._K48 Ubi
- Figure2_figure_supplement1_SourceData_1/BirA/Common User account Ori 2024-02-01_09h26m25s_Exposure_152.3sec+Common User account Ori 2024-02-01_09h34m18s_ladder.scn
- __MACOSX/Figure2_figure_supplement1_SourceData_1/BirA/._Common User account Ori 2024-02-01_09h26m25s_Exposure_152.3sec+Common User account Ori 2024-02-01_09h34m18s_ladder.scn
- Figure2_figure_supplement1_SourceData_1/BirA/Common User account Ori 2024-02-01_09h26m25s_Exposure_152.3sec+Common User account Ori 2024-02-01_09h34m18s_ladder.tif
- __MACOSX/Figure2_figure_supplement1_SourceData_1/BirA/._Common User account Ori 2024-02-01_09h26m25s_Exposure_152.3sec+Common User account Ori 2024-02-01_09h34m18s_ladder.tif
- Figure2_figure_supplement1_SourceData_1/BirA/Common User account Ori 2024-02-01_09h26m25s_Exposure_152.3sec.scn
- __MACOSX/Figure2_figure_supplement1_SourceData_1/BirA/._Common User account Ori 2024-02-01_09h26m25s_Exposure_152.3sec.scn
- Figure2_figure_supplement1_SourceData_1/BirA/Common User account Ori 2024-02-01_09h34m18s_ladder.scn
- __MACOSX/Figure2_figure_supplement1_SourceData_1/BirA/._Common User account Ori 2024-02-01_09h34m18s_ladder.scn
- Figure2_figure_supplement1_SourceData_1/PSMA4/Common User account Ori 2024-01-31_08h41m59s_Exposure_42.3sec+Common User account Ori 2024-01-31_08h48m43s_ladder.scn
- __MACOSX/Figure2_figure_supplement1_SourceData_1/PSMA4/._Common User account Ori 2024-01-31_08h41m59s_Exposure_42.3sec+Common User account Ori 2024-01-31_08h48m43s_ladder.scn
- Figure2_figure_supplement1_SourceData_1/PSMA4/Common User account Ori 2024-01-31_08h41m59s_Exposure_42.3sec+Common User account Ori 2024-01-31_08h48m43s_ladder.tif
- __MACOSX/Figure2_figure_supplement1_SourceData_1/PSMA4/._Common User account Ori 2024-01-31_08h41m59s_Exposure_42.3sec+Common User account Ori 2024-01-31_08h48m43s_ladder.tif
- Figure2_figure_supplement1_SourceData_1/PSMA4/Common User account Ori 2024-01-31_08h41m59s_Exposure_42.3sec.scn
- __MACOSX/Figure2_figure_supplement1_SourceData_1/PSMA4/._Common User account Ori 2024-01-31_08h41m59s_Exposure_42.3sec.scn
- Figure2_figure_supplement1_SourceData_1/Ponceau/Common User account Ori 2024-01-29_09h35m26s_ponceau.scn
- __MACOSX/Figure2_figure_supplement1_SourceData_1/Ponceau/._Common User account Ori 2024-01-29_09h35m26s_ponceau.scn
- Figure2_figure_supplement1_SourceData_1/Ponceau/Common User account Ori 2024-01-29_09h35m26s_ponceau.tif
- __MACOSX/Figure2_figure_supplement1_SourceData_1/Ponceau/._Common User account Ori 2024-01-29_09h35m26s_ponceau.tif
- Figure2_figure_supplement1_SourceData_1/K48 Ubi/Common User account Ori 2024-01-30_10h17m50s_Exposure_400.0sec+Common User account Ori 2024-01-30_10h25m44s_ladder.scn
- __MACOSX/Figure2_figure_supplement1_SourceData_1/K48 Ubi/._Common User account Ori 2024-01-30_10h17m50s_Exposure_400.0sec+Common User account Ori 2024-01-30_10h25m44s_ladder.scn
- Figure2_figure_supplement1_SourceData_1/K48 Ubi/Common User account Ori 2024-01-30_10h17m50s_Exposure_400.0sec+Common User account Ori 2024-01-30_10h25m44s_ladder.tif
- __MACOSX/Figure2_figure_supplement1_SourceData_1/K48 Ubi/._Common User account Ori 2024-01-30_10h17m50s_Exposure_400.0sec+Common User account Ori 2024-01-30_10h25m44s_ladder.tif
- Figure2_figure_supplement1_SourceData_1/K48 Ubi/Common User account Ori 2024-01-30_10h17m50s_Exposure_400.0sec.scn
- __MACOSX/Figure2_figure_supplement1_SourceData_1/K48 Ubi/._Common User account Ori 2024-01-30_10h17m50s_Exposure_400.0sec.scn
- Figure2_figure_supplement1_SourceData_1/K48 Ubi/Common User account Ori 2024-01-30_10h25m44s_ladder.scn
- __MACOSX/Figure2_figure_supplement1_SourceData_1/K48 Ubi/._Common User account Ori 2024-01-30_10h25m44s_ladder.scn
