# Supplementary material for: Quantitative mapping of proteasome interactomes and substrates using ProteasomeID
Source: eLife. 2024 Sep 4;13:RP93256. doi: 10.7554/eLife.93256 (PMC11374303; doi:10.7554/eLife.93256)
Supplement: Figure 2—figure supplement 1—source data 2. [file elife-93256-fig2-figsupp1-data2.zip]

Archive with 6 entries (5 files):
- Figure2_figure_supplement1_SourceData_2/
- __MACOSX/._Figure2_figure_supplement1_SourceData_2
- Figure2_figure_supplement1_SourceData_2/.DS_Store
- __MACOSX/Figure2_figure_supplement1_SourceData_2/._.DS_Store
- Figure2_figure_supplement1_SourceData_2/Figure2_figure_supplement1d_uncropped_gels.pdf
- __MACOSX/Figure2_figure_supplement1_SourceData_2/._Figure2_figure_supplement1d_uncropped_gels.pdf
