# Supplementary material for: Quantitative mapping of proteasome interactomes and substrates using ProteasomeID
Source: eLife. 2024 Sep 4;13:RP93256. doi: 10.7554/eLife.93256 (PMC11374303; doi:10.7554/eLife.93256)
Supplement: Figure 4—figure supplement 1—source data 1. [file elife-93256-fig4-figsupp1-data1.zip]

Archive with 26 entries (25 files):
- Figure4_SourceData_1/
- Figure4_SourceData_1/.DS_Store
- __MACOSX/Figure4_SourceData_1/._.DS_Store
- Figure4_SourceData_1/211106_Fig4_S1a_GAPDH.scn
- __MACOSX/Figure4_SourceData_1/._211106_Fig4_S1a_GAPDH.scn
- Figure4_SourceData_1/221103_Fig4_S1f_UbK48.scn
- __MACOSX/Figure4_SourceData_1/._221103_Fig4_S1f_UbK48.scn
- Figure4_SourceData_1/240221_Fig4_S1j_TIGD5.scn
- Figure4_SourceData_1/240222_Fig4_S1j_GAPDH_2.scn
- __MACOSX/Figure4_SourceData_1/._240222_Fig4_S1j_GAPDH_2.scn
- Figure4_SourceData_1/230307_Fig4_S1j_ARMC6.scn
- __MACOSX/Figure4_SourceData_1/._230307_Fig4_S1j_ARMC6.scn
- Figure4_SourceData_1/221102_Fig4_S1c_streptavidin.scn
- Figure4_SourceData_1/230311_Fig4_S1j_Myc.scn
- Figure4_SourceData_1/230309_Fig4_S1j_GAPDH.scn
- __MACOSX/Figure4_SourceData_1/._230309_Fig4_S1j_GAPDH.scn
- Figure4_SourceData_1/211105_Fig4_S1b_GAPDH.scn
- __MACOSX/Figure4_SourceData_1/._211105_Fig4_S1b_GAPDH.scn
- Figure4_SourceData_1/221102_Fig4_S1c_ponceau.scn
- Figure4_SourceData_1/211105_Fig4_S1a_Flag.scn
- __MACOSX/Figure4_SourceData_1/._211105_Fig4_S1a_Flag.scn
- Figure4_SourceData_1/230308_Fig4_S1j_BRAT1.scn
- Figure4_SourceData_1/221102_Fig4_S1f_ponceau.scn
- __MACOSX/Figure4_SourceData_1/._221102_Fig4_S1f_ponceau.scn
- Figure4_SourceData_1/211104_Fig4_S1b_streptavidin.scn
- __MACOSX/Figure4_SourceData_1/._211104_Fig4_S1b_streptavidin.scn
