# Supplementary material for: Quantitative mapping of proteasome interactomes and substrates using ProteasomeID
Source: eLife. 2024 Sep 4;13:RP93256. doi: 10.7554/eLife.93256 (PMC11374303; doi:10.7554/eLife.93256)
Supplement: Figure 4—figure supplement 1—source data 2. [file elife-93256-fig4-figsupp1-data2.zip]

Archive with 13 entries (12 files):
- Figure4_SourceData_2/
- Figure4_SourceData_2/Figure4_S1f.pdf
- __MACOSX/Figure4_SourceData_2/._Figure4_S1f.pdf
- Figure4_SourceData_2/.DS_Store
- __MACOSX/Figure4_SourceData_2/._.DS_Store
- Figure4_SourceData_2/Figure4_S1a.pdf
- __MACOSX/Figure4_SourceData_2/._Figure4_S1a.pdf
- Figure4_SourceData_2/Figure4_S1c.pdf
- __MACOSX/Figure4_SourceData_2/._Figure4_S1c.pdf
- Figure4_SourceData_2/Figure4_S1b.pdf
- __MACOSX/Figure4_SourceData_2/._Figure4_S1b.pdf
- Figure4_SourceData_2/Figure4_S1j.pdf
- __MACOSX/Figure4_SourceData_2/._Figure4_S1j.pdf
