# Supplementary material for: Quantitative mapping of proteasome interactomes and substrates using ProteasomeID
Source: eLife. 2024 Sep 4;13:RP93256. doi: 10.7554/eLife.93256 (PMC11374303; doi:10.7554/eLife.93256)
Supplement: Figure 6—source data 1. [file elife-93256-fig6-data1.zip]

Archive with 8 entries (7 files):
- Figure6_SourceData_1/
- __MACOSX/._Figure6_SourceData_1
- Figure6_SourceData_1/.DS_Store
- __MACOSX/Figure6_SourceData_1/._.DS_Store
- Figure6_SourceData_1/230712_Fig6e_GFP.scn
- __MACOSX/Figure6_SourceData_1/._230712_Fig6e_GFP.scn
- Figure6_SourceData_1/230711_Fig6e_PSMA4.scn
- __MACOSX/Figure6_SourceData_1/._230711_Fig6e_PSMA4.scn
