# Supplementary material for: Quantitative mapping of proteasome interactomes and substrates using ProteasomeID
Source: eLife. 2024 Sep 4;13:RP93256. doi: 10.7554/eLife.93256 (PMC11374303; doi:10.7554/eLife.93256)
Supplement: Figure 6—source data 2. [file elife-93256-fig6-data2.zip]

Archive with 6 entries (5 files):
- Figure6_SourceData_2/
- __MACOSX/._Figure6_SourceData_2
- Figure6_SourceData_2/.DS_Store
- __MACOSX/Figure6_SourceData_2/._.DS_Store
- Figure6_SourceData_2/Figure_6e.pdf
- __MACOSX/Figure6_SourceData_2/._Figure_6e.pdf
