# Supplementary material for: Quantitative mapping of proteasome interactomes and substrates using ProteasomeID
Source: eLife. 2024 Sep 4;13:RP93256. doi: 10.7554/eLife.93256 (PMC11374303; doi:10.7554/eLife.93256)
Supplement: Figure 6—figure supplement 1—source data 1. [file elife-93256-fig6-figsupp1-data1.zip]

Archive with 20 entries (19 files):
- Figure6-figure_supplement1_SourceData_1/
- __MACOSX/._Figure6-figure_supplement1_SourceData_1
- Figure6-figure_supplement1_SourceData_1/230304_Fig6_S1a_Heart_PSMA4.scn
- __MACOSX/Figure6-figure_supplement1_SourceData_1/._230304_Fig6_S1a_Heart_PSMA4.scn
- Figure6-figure_supplement1_SourceData_1/230329_Fig6_S1a_Kidney_ponceau.scn
- __MACOSX/Figure6-figure_supplement1_SourceData_1/._230329_Fig6_S1a_Kidney_ponceau.scn
- Figure6-figure_supplement1_SourceData_1/230330_Fig6_S1a_Muscle_ponceau.scn
- __MACOSX/Figure6-figure_supplement1_SourceData_1/._230330_Fig6_S1a_Muscle_ponceau.scn
- Figure6-figure_supplement1_SourceData_1/230331_Fig6_S1a__Muscle_PSMA4.scn
- __MACOSX/Figure6-figure_supplement1_SourceData_1/._230331_Fig6_S1a__Muscle_PSMA4.scn
- Figure6-figure_supplement1_SourceData_1/Fig6_S1a__Brain_PSMA4.scn
- __MACOSX/Figure6-figure_supplement1_SourceData_1/._Fig6_S1a__Brain_PSMA4.scn
- Figure6-figure_supplement1_SourceData_1/230323_Fig6_S1a_Heart_Ponceau.scn
- __MACOSX/Figure6-figure_supplement1_SourceData_1/._230323_Fig6_S1a_Heart_Ponceau.scn
- Figure6-figure_supplement1_SourceData_1/230321_Fig6_S1a_Liver_Ponceau.scn
- __MACOSX/Figure6-figure_supplement1_SourceData_1/._230321_Fig6_S1a_Liver_Ponceau.scn
- Figure6-figure_supplement1_SourceData_1/230330_Fig6_S1a_Kidney_PSMA4.scn
- __MACOSX/Figure6-figure_supplement1_SourceData_1/._230330_Fig6_S1a_Kidney_PSMA4.scn
- Figure6-figure_supplement1_SourceData_1/230322_Fig6_S1a_Liver_PSMA4.scn
- __MACOSX/Figure6-figure_supplement1_SourceData_1/._230322_Fig6_S1a_Liver_PSMA4.scn
