# Supplementary material for: Quantitative mapping of proteasome interactomes and substrates using ProteasomeID
Source: eLife. 2024 Sep 4;13:RP93256. doi: 10.7554/eLife.93256 (PMC11374303; doi:10.7554/eLife.93256)
Supplement: Figure 6—figure supplement 1—source data 2. [file elife-93256-fig6-figsupp1-data2.zip]

Archive with 4 entries (3 files):
- Figure6-figure_supplement1_SourceData_2/
- __MACOSX/._Figure6-figure_supplement1_SourceData_2
- Figure6-figure_supplement1_SourceData_2/Figure6_S1a_.pdf
- __MACOSX/Figure6-figure_supplement1_SourceData_2/._Figure6_S1a_.pdf
